# Supplementary material for: Noninvasive high-frequency oscillation ventilation as post- extubation respiratory support in neonates: Systematic review and meta-analysis
Source: PLoS One. 2024 Jul 30;19(7):e0307903. doi: 10.1371/journal.pone.0307903 (PMC11288463; doi:10.1371/journal.pone.0307903)
Supplement: S5 Table — (ODT) [file pone.0307903.s020.odt]

S5 Table: NHFOV versus NCPAP: subgroup analysis for preterm

Outcome 
Number of studies
Participants
Effect Estimate, RR [95% CI]
Population
Reintubation (within 7 days of extubation) 
3
304
0.34 [0.22, 0.53]
preterm
Extubation failure
7
1404
0.39 [0.30, 0.51]
all neonates
Extubation failure
5
1261
0.41 [0.31, 0.54]
preterm 
Bronchopulmonary dysplasia (BPD)
6
1553
0.59 [0.37, 0.94]
preterm
Composite outcome of death/BPD
2
966
0.90 [0.77, 1.06]
preterm
Pulmonary air leak
11
1896
0.46 [0.27, 0.79]
all neonates
Pulmonary air leak 
6
1553
0.47 [0.24, 0.90]
preterm
All-cause mortality (before hospital discharge) 
5
1306
0.99 [0.48, 2.06]
all neonates
All-cause mortality (before hospital discharge)
4
1237
0.99 [0.46, 2.11]
preterm
Retinopathy of prematurity, any stage
3
458
0.55 [0.25, 1.20]
preterm
Retinopathy of prematurity, severe stage  ≥3
1
960
0.85 [0.62, 1.16]
preterm
Intraventricular haemorrhage, any grade
2
366
1.42 [0.58, 3.46]
preterm
Intraventricular haemorrhage, grade ⪰3
4
1187
0.82 [0.59, 1.15]
preterm
Nasal injury 
5
1487
0.59 [0.28, 1.25]
all neonates
Nasal injury 
4
1418
0.75 [0.38, 1.48]
preterm
Length of hospital stay, days
6
652
-0.81 [-1.23, -0.39]*
all neonates
Length of hospital stay, days 
3
458
-0.40 [-0.58, -0.21]*
preterm
RR, risk ratio; CI, confidence interval.
*Standardized mean difference (95% Confidence Interval)
