# Supplementary material for: Noninvasive high-frequency oscillation ventilation as post- extubation respiratory support in neonates: Systematic review and meta-analysis
Source: PLoS One. 2024 Jul 30;19(7):e0307903. doi: 10.1371/journal.pone.0307903 (PMC11288463; doi:10.1371/journal.pone.0307903)
Supplement: S6 Table — (ODT) [file pone.0307903.s021.odt]

S6 Table: NHFOV versus NIPPV: subgroup analysis for preterm neonates 

Outcome 
Number of studies
Participants
Effect Estimate, RR [95% CI]
Subgroup
Reintubation (within 7 days of extubation)
2
225
0.62 [0.18, 2.14]
all neonates
Reintubation (within 7 days of extubation)
2
191
0.51 [0.22, 1.16]
preterm
Extubation failure
9
1642
0.65 [0.50, 0.83]
all neonates
Extubation failure
7
1559
0.68 [0.53, 0.88]
preterm
Bronchopulmonary dysplasia (BPD)
8
1659
0.88 [0.76, 1.02]
preterm
Composite outcome of death/BPD
2
1046
0.91 [0.78, 1.07]
preterm
Pulmonary air leak 
8
1694
0.82 [0.43, 1.53]
all neonates
Pulmonary air leak 
8
1660
0.81 [0.43, 1.52]
preterm
All-cause mortality (before hospital discharge)
3
1179
0.98 [0.25, 3.84]
all neonates
All-cause mortality (before hospital discharge)
3
1145
0.98 [0.25, 3.84]
preterm
Retinopathy of prematurity, any stage
5
507
0.79 [0.47, 1.32]
preterm
Retinopathy of prematurity, severe stage  ≥3
2
1029
0.87 [0.64, 1.19]
preterm
Intraventricular haemorrhage,any grade
3
305
1.43 [0.41, 4.95]
preterm
Intraventricular haemorrhage, grade ⪰3
5
1326
0.80 [0.57, 1.12]
preterm
Nasal injury
7
1517
1.08 [0.89, 1.31]
all neonates
Nasal injury
6
1475
1.09 [0.90, 1.32]
preterm
Length of hospital stay, days
5
561
-0.06 [-0.23, 0.11]*
all neonates
Length of hospital stay, days
5
527
-0.11 [-0.29, 0.06]*
preterm
RR, risk ratio; CI, confidence interval.
*Standardized mean difference (95% Confidence Interval)
