# Supplementary material for: Noninvasive high-frequency oscillation ventilation as post- extubation respiratory support in neonates: Systematic review and meta-analysis
Source: PLoS One. 2024 Jul 30;19(7):e0307903. doi: 10.1371/journal.pone.0307903 (PMC11288463; doi:10.1371/journal.pone.0307903)
Supplement: S7 Table — (ODT) [file pone.0307903.s022.odt]

S7 Table: NHFOV vs NCPAP, subgroup analysis for risk of bias

Outcome or Subgroup
Number of studies
Participants
Effect Estimate, RR [95% CI]
Extubation failure
7
1404
0.39 [0.30, 0.51]
 Low risk of bias
2
966
0.44 [0.32, 0.61]
 High risk of bias
5
438
0.33 [0.22, 0.51]
Bronchopulmonary dysplasia
6
1553
0.59 [0.37, 0.94]
 Low risk of bias
3
1258
0.66 [0.39, 1.11]
 High risk of bias
3
295
0.48 [0.20, 1.14]
Pulmonary air leak
11
1896
0.46 [0.27, 0.79]
 Low risk of bias
3
1258
1.00 [0.27, 3.68]
 High risk of bias
8
638
0.39 [0.21, 0.71]
All-cause mortality (before hospital discharge)
5
1306
0.99 [0.48, 2.06]
 Low risk of bias
3
1172
1.09 [0.49, 2.44]
 High risk of bias
2
134
0.64 [0.11, 3.67]
Intraventricular haemorrhage, grade ⪰3
4
1187
0.82 [0.59, 1.15]
 Low risk of bias
2
1052
0.78 [0.55, 1.11]
 High risk of bias
2
135
1.46 [0.43, 4.92]
Nasal injury
5
1487
0.59 [0.28, 1.25]
 Low risk
3
1258
0.78 [0.22, 2.81]
 High risk
2
229
0.40 [0.11, 1.45]
Length of hospital stay, days
6
652
-0.81 [-1.23, -0.39]*
 Low risk of bias
2
298
-0.41 [-0.64, -0.18]*
 High risk of bias
4
354
-1.04 [-1.71, -0.36]*
RR, risk ratio; CI, confidence interval.
*Standardized mean difference (95% Confidence Interval)
