# Supplementary material for: Noninvasive high-frequency oscillation ventilation as post- extubation respiratory support in neonates: Systematic review and meta-analysis
Source: PLoS One. 2024 Jul 30;19(7):e0307903. doi: 10.1371/journal.pone.0307903 (PMC11288463; doi:10.1371/journal.pone.0307903)
Supplement: S8 Table — (ODT) [file pone.0307903.s023.odt]

S8 Table: NHFOV vs NIPPV, subgroup analysis for risk of bias

Outcome 
Number of studies
Participants
Effect Estimate, RR [95% CI]
Extubation failure
9
1642
0.65 [0.50, 0.83]
 Low risk of bias
2
1046
0.78 [0.55, 1.13]
 High risk of bias
7
596
0.54 [0.38, 0.76]
Bronchopulmonary dysplasia
8
1659
0.88 [0.76, 1.02]
 Low risk of bias
4
1236
0.89 [0.76, 1.04]
 High riks of bias
4
423
0.83 [0.52, 1.33]
Pulmonary air leak
8
1694
0.82 [0.43, 1.53]
 Low risk of bias
4
1271
0.90 [0.38, 2.16]
 High risk of bias
4
423
0.73 [0.29, 1.82]
Retinopathy of prematurity, any stage
5
507
0.79 [0.47, 1.32]
 Low risk of bias
3
247
0.77 [0.41, 1.47]
 High riks of bias
2
260
0.82 [0.35, 1.91]
Intraventricular haemorrhage, grade ⪰3
5
1326
0.80 [0.57, 1.12]
 Low riks of bias
4
1223
0.79 [0.56, 1.11]
 High riks of bias
1
103
1.06 [0.22, 5.01]
Nasal injury
7
1517
1.08 [0.89, 1.31]
 Low risk of bias
2
1052
1.10 [0.90, 1.36]
 High risk of bias
5
465
0.97 [0.57, 1.65]
Length of hospital stay, days
5
561
-0.06 [-0.23, 0.11]*
 Low risk of bias
3
311
-0.05 [-0.28, 0.17]*
 High risk of bias  
2
250
-0.07 [-0.32, 0.18]*
RR, risk ratio; CI, confidence interval.
*Standardized mean difference (95% Confidence Interval)
